# Supplementary material for: Whole genome structural analysis of Caribbean hair sheep reveals quantitative link to West African ancestry
Source: PLoS One. 2017 Jun 29;12(6):e0179021. doi: 10.1371/journal.pone.0179021 (PMC5490989; doi:10.1371/journal.pone.0179021)
Supplement: S1 Table — (XLSX) [file pone.0179021.s001.xlsx]

## Sheet: Sheet1
Populations	test	Migration	f-statistic	standard error	z-score
Suffolk_A;Dorset_Poll,Suffolk_I	f3	2	-0.00800733	0.000352055	-22.7446
Suffolk_A;Dorset_Poll,Norduz	f3	2	-0.00146751	0.000418863	-3.50356
Suffolk_A;St_Elizabeth,Dorset_Poll	f3	2	-0.00104833	0.000344212	-3.0456
Gulf_Coast,Djallonke;Barbados_BB,St_Croix	f4	1	-0.00706412	0.000696416	-10.1435
Gulf_Coast,Menz_E;Barbados_BB,St_Croix	f4	1	-0.00423333	0.000613566	-6.89955
Gulf_Coast,Maasai;Barbados_BB,St_Croix	f4	1	-0.00411438	0.000619701	-6.6393
Gulf_Coast,St_Elizabeth;Barbados_BB,St_Croix	f4	1	-0.00313305	0.000477285	-6.56432
Gulf_Coast,Morada_Nova;Barbados_BB,St_Croix	f4	1	-0.00340777	0.000595307	-5.72439
Gulf_Coast,Afrikaner_NM;Barbados_BB,St_Croix	f4	1	-0.00407203	0.000738547	-5.51357
Gulf_Coast,Dorper;Barbados_BB,St_Croix	f4	1	-0.00275036	0.00058856	-4.67304
Gulf_Coast,Afrikaner_RB;Barbados_BB,St_Croix	f4	1	-0.00304884	0.000658375	-4.63086
Gulf_Coast,EgyptianBarki;Barbados_BB,St_Croix	f4	1	-0.00203203	0.000496476	-4.0929
Gulf_Coast,Santa_Ines;Barbados_BB,St_Croix	f4	1	-0.00211492	0.000530169	-3.98914
St_Elizabeth,Suffolk_A;Dorset_Poll,Wiltshire	f4	2	-0.0117081	0.000575456	-20.3458
Dorset_Poll,Wiltshire;Suffolk_I,Suffolk_A	f4	2	-0.0121316	0.000619982	-19.5676
St_Elizabeth,Suffolk_A;Dorset_Poll,Dorset_Horn	f4	2	-0.0041013	0.000441926	-9.28051
Dorset_Poll,Dorset_Horn;Suffolk_I,Suffolk_A	f4	2	-0.00421904	0.000469855	-8.97944
Dorset_Poll,Dorset_Horn;Dorper,Suffolk_A	f4	3	-0.00366298	0.000525181	-6.9747
Barbados_BB,St_Croix;St_Elizabeth,Suffolk_A	f4	4	0.0029363	0.00046672	6.29135
Barbados_BB,St_Croix;St_Elizabeth,Suffolk_I	f4	4	0.00298785	0.000563467	5.30262
Morada_Nova,Santa_Ines;St_Croix,Djallonke	f4	5	-0.00362093	0.000547167	-6.61758
Barbados_BB,Djallonke;Morada_Nova,Santa_Ines	f4	5	-0.00232807	0.000472194	-4.93034
Churro_Nav,Maasai;St_Croix,Djallonke	f4	6	0.017196	0.000746021	23.0503
Menz_E,Churro_Nav;St_Croix,Djallonke	f4	6	-0.0164277	0.000731361	-22.4619
Churro_Nav,Morada_Nova;St_Croix,Djallonke	f4	6	0.0139125	0.00073153	19.0184
Churro_Nav,Santa_Ines;St_Croix,Djallonke	f4	6	0.0102916	0.000667199	15.4251
Churro_Nav,EgyptianBarki;St_Croix,Djallonke	f4	6	0.00929193	0.000623088	14.9127
Churro_Nav,Afrikaner_NM;St_Croix,Djallonke	f4	6	0.0131075	0.000884875	14.8128
Churro_Nav,Afrikaner_RB;St_Croix,Djallonke	f4	6	0.0108453	0.000805043	13.4717
Churro_Nav,Dorper;St_Croix,Djallonke	f4	6	0.00910732	0.000719221	12.6628
Churro_Nav,Norduz;St_Croix,Djallonke	f4	6	0.00802355	0.000702661	11.4188
Churro_Nav,Djallonke;Barbados_BB,St_Croix	f4	6	-0.00816143	0.000721689	-11.3088
Menz_E,Churro_Nav;Barbados_BB,St_Croix	f4	6	0.00533065	0.000633335	8.41679
Churro_Nav,Maasai;Barbados_BB,St_Croix	f4	6	-0.0052117	0.000645888	-8.06905
Churro_Nav,St_Elizabeth;Barbados_BB,St_Croix	f4	6	-0.00423037	0.000536777	-7.88105
Churro_Nav,Morada_Nova;Barbados_BB,St_Croix	f4	6	-0.00450509	0.000629199	-7.16004
Churro_Nav,Afrikaner_NM;Barbados_BB,St_Croix	f4	6	-0.00516935	0.000771785	-6.69791
Churro_Nav,St_Elizabeth;St_Croix,Djallonke	f4	6	0.00401677	0.000610123	6.58354
Churro_Nav,Dorper;Barbados_BB,St_Croix	f4	6	-0.00384768	0.0006266	-6.14057
Churro_Nav,Castellana;St_Croix,Djallonke	f4	6	0.00344407	0.000569509	6.04743
Churro_Nav,Afrikaner_RB;Barbados_BB,St_Croix	f4	6	-0.00414616	0.000691672	-5.9944
Churro_Nav,EgyptianBarki;Barbados_BB,St_Croix	f4	6	-0.00312934	0.000545991	-5.73149
Churro_Nav,Santa_Ines;Barbados_BB,St_Croix	f4	6	-0.00321224	0.000579047	-5.54745
Brazilian_C,Churro_Nav;St_Croix,Djallonke	f4	6	-0.00324299	0.000587515	-5.51984
Churro_Nav,Rasaaragonesa;St_Croix,Djallonke	f4	6	0.00298852	0.000543117	5.50253
Churro_Nav,Churra_Spa;St_Croix,Djallonke	f4	6	0.00284258	0.000590843	4.81105
Brazilian_C,Churro_Nav;Barbados_BB,St_Croix	f4	6	0.00247175	0.000516393	4.78658
Churro_Nav,Ojalada;St_Croix,Djallonke	f4	6	0.00263407	0.000573157	4.59572
Churro_Nav,Norduz;Barbados_BB,St_Croix	f4	6	-0.00277652	0.000611	-4.54422
Churro_Nav,Ojalada;Barbados_BB,St_Croix	f4	6	-0.00216428	0.000503073	-4.30213
Churro_Nav,Churra_Spa;Barbados_BB,St_Croix	f4	6	-0.00210454	0.000513699	-4.09683
Churro_Nav,Merino_A;St_Croix,Djallonke	f4	6	0.00231644	0.000568729	4.07302
Churro_Nav,Castellana;Barbados_BB,St_Croix	f4	6	-0.00196241	0.000500125	-3.92384
Churro_Nav,Rasaaragonesa;Barbados_BB,St_Croix	f4	6	-0.00182421	0.000476006	-3.83234
Churro_Nav,Merino_Spa;St_Croix,Djallonke	f4	6	0.00210349	0.000561501	3.74619
Churro_Nav,Merino_Spa;Barbados_BB,St_Croix	f4	6	-0.00182603	0.000492763	-3.70569
Churro_Nav,Bergamasca;Barbados_BB,St_Croix	f4	6	-0.00167204	0.000525773	-3.18015
Churro_Nav,Merino_A;Barbados_BB,St_Croix	f4	6	-0.00154135	0.000500395	-3.08027
